# Supplementary material for: Investigating the evidence for effective digital skin surveillance methods
Source: Occup Med (Lond). 2026 Jun 2;76(4):230–6. doi: 10.1093/occmed/kqag028 (PMC13412379; doi:10.1093/occmed/kqag028)
Supplement: kqag028_Supplementary_Data [file kqag028_supplementary_data.zip]

Archive with 2 entries (2 files):
- 25-OP-150.R1 Supplementary_material_(MEDLINE_search_strategy).doc
- 25-OP-150.R1 Table_2_(Data_extraction_table_of_included_papers_FINAL).xlsx
