# Supplementary material for: Investigating the evidence for effective digital skin surveillance methods
Source: Occup Med (Lond). 2026 Jun 2;76(4):230–6. doi: 10.1093/occmed/kqag028 (PMC13412379; doi:10.1093/occmed/kqag028)
Supplement: kqag028_Supplementary_Data [file kqag028_supplementary_data.zip › 25-OP-150.R1 Table_2_(Data_extraction_table_of_included_papers_FINAL).xlsx]

## Sheet: MASTER
Year	Author	Title	Study Design	Study Objectives/aims	Study population (demographics- age, gender, ethnicity, occupation)	Description of intervention ie summary of key features. This includes any theory, rationale or model supporting the intervention provided within the background and/or methods section, level of which inter was implemented ie individual, group)	Referral pathway to intervention	Setting in which inter is delivered	Mode of delivery	Comparator	Description of measurement tools used (health)	Description of measurement tools used (cost-effectiveness)	Description of health outcome measures assessed (clinical	Description of economic outcome measure assessed (cost effectiveness)	Reported barriers to intervention delivery	Reported facilitators (enablers) to intervention delivery	Findings on acceptability	Main findings inc effect size	Summary statement on cost effectiveness	Relevance of aim of the study to our ScR (High: perfectly aligned with the aim of ScR, Medium: Aim of the study not completely compatible with the aims of our review, Low: limited relevance)
2020	Parsons V. Williams H.C. English J. Llewellyn J. Ntani G. Madan I.	A self-report questionnaire to detect hand dermatitis in nurses.	Multi-centre randomized control trail.	To ascertain the predictive value of nurses’ self-assessment of whether they had current hand derma_x0002_titis using a screening questionnaire when compared with the assessment made by a dermatologist of the nurses’ hand photographs.	i) Student nurses about to start their first clinical placement (ii) full-time intensive care unit (ICU)	A single hand dermatitis screening question with the clinical assessment of their hand photographs made by dermatologists using a standardized photographic guide.	All participants who took part in the SCIN trial (n = 2040) were invited to complete a short questionnaire at baseline and at 12 months	Self report (remote)	Self-Assessment Questionnaires and hand photographs	Clinical assessment of their hand photographs made by dermatologists	Self-assessment questionnaire included a two part question: (i) ‘In your opinion, do you currently have hand/wrist dermatitis?’ The response options were yes/ no/unsure. This was followed by the second part of the question: (ii) ‘where is your hand/wrist dermatitis or skin condition located?’photographs of the palm and dorsum aspects of both hands and wrists were taken using a standardized method…	not mentioned	1-negative predictive value of our single question was high, that is participants were able to accurately assess themselves as not having hand dermatitis. 2-The specificity of the question was higher than the sensitivity, suggesting that our question underestimates rather than overestimates the point prevalence of hand dermatitis.	If such a tool were practicable to deliver and proves to be a clinically reliable and cost-effective method of screening out ‘clear’ (no hand dermatitis) cases, further action would only be ne_x0002_cessary if positive cases are reported	1-under-recognition of early signs of dermatitis by nurses, denial of hand dermatitis by nurses and increased recognition of mild dermatitis by dermatologists who could magnify the images. 2- The majority of our participants were women and this reflects the composition of the nursing workforce in terms of the female to male ratio. 3-An important limitation with this study is that we cannot confid…	1- Dermatologists 2-SCIN trial co-investigators	A single hand dermatitis screening question. standardized method for taking hand photographs. both student nurses and experienced ICU nurses, indicating that the self-assessment tool was acceptable across different groups of healthcare workers	The gold standard was a hand examination by a dermatologist and the single question had a higher negative predictive value than a symptom_x0002_based questionnaire [10]. Our findings that the specificity of a self-report question was higher than the sensitivity in detecting hand dermatitis has been found in other studies involving healthcare workers. The results provide a compelling case for unde…	The tool were practicable to deliver and proves to be a clinically reliable and cost-effective method of screening out ‘clear’ (no hand dermatitis) cases, further action would only be necessary if positive cases are reported.	high
2017	Timmerman JG Heederik D Spee T van Rooy FG Krop EJM Rustemeyer T Smit LAM	Contact dermatitis is an unrecognized problem in the construction industry: Comparison of four different assessment methods.	Observational study	1. To compare four different assessment methods for contact dermatitis. These four methods are self-reported questionnaire items, self-reported photo based questionnaire items, evaluation by an occupational physician and evaluation by a dermatological expert team (used as reference standard). 2. To explore associations between materials or working methods and contact dermatitis in construction wo…	Construction workers defined as those workers to whom the collective labor agreement for the construction industry applies.	Dutch construction workers are entitled to a periodical check-up at their occupational health service every 2 to 4 years, depending on their age. These check-ups are not obligatory and about 50% of the construction workers actually visits the check-up. Conclusions about occupational disorders are based on a combination of a self-reported symptom questionnaire and a medical examination. Although s…	Two approaches were used to recruit subjects. First, a “skin module,” consisting of a questionnaire, and photographing of the skin of the hands of the subjects, was added to the regular check-up at eight locations of the collaborating occupational health service. This occupational health service is one of the biggest in The Netherlands and the eight locations with the most check-ups for the const…	1: eight locations of the collaborating occupational health service in Netherlands. 2: number of construction companies was visited during an education session on skin protection and glove use. The participating companies, which were invited via a newsletter, facilitated the participation of their employees after this session	1-Skin Module at Occupational Health Service: A questionnaire and hand skin photography were added to the regular check-up at eight locations of a large occupational health service. 2- Education Sessions at Construction Companies: Construction companies were visited during education sessions on skin protection and glove use, and employees were invited to participate.	The study compares the dermatological evaluations made by an expert panel with those made by occupational physicians before and after receiving a refresher course in occupational dermatology.	1-Questionnaire:Included items on skin symptoms, respiratory symptoms, hand hygiene, and occupational activities and exposures. 2-Photographs:Standardized Photo Lighting Chamber: Used to take photographs of the subjects' hands. 3-Expert Panel Evaluations:Dermatologist and occupational physician specialized in dermatological problems. 4-Occupational Physicians' Assessment: two occupational physici…	not mention	The following possible symptoms of contact dermatitis were assessed: erythema, papules, skin scales, crusts, pigment changes and atrophy (all mild symptoms), fissures, vesicles, bullae and ulceration (severe symptoms). Presence of two or more mild symptoms was diagnosed as mild (or beginning) contact dermatitis, when at least one severe symptom was present, severe contact dermatitis was diagnosed…	no mention	not mention	1-Collaboration with Occupational Health Services: Partnering with one of the largest occupational health services in the Netherlands provided access to a broad network of construction workers and facilitated the integration of the "skin module" into regular check-ups1. 2-Education Sessions:The participating companies, which were invited via a newsletter of Arbouw, facilitated the participation o…	not mention, but could be the high participation rate.	1-There is a high prevalence of both mild (38%) and severe (23%) contact dermatitis among Dutch construction workers. Low Agreement on Diagnoses: There was low agreement between the expert panel's diagnosis (the reference standard) and self-reported questionnaire items, as well as occupational physicians’ diagnoses. 2-Job Title as a Determinant, Painters had an approximately two-fold lower preval…	The use of physical examinations would be much more expensive and time-consuming, and would not fit in the routine check-up infrastructure. Moreover, according to the expert panel, the used method is as reliable as a physical examination.	high
2019	Nichol K Copes R Kersey K Eriksson J Holness DL	Screening for hand dermatitis in healthcare workers: Comparing workplace screening with dermatologist photo screening.	Cross-sectional study	To assess the validity of the Hand Dermatitis Screening Tool in the acute healthcare sector, and to assess the feasibility of implementing workplace screening for OCD in hospital workers who are at high risk for exposure to wet work. Validity testing focused on the sensitivity of the tool by comparing workplace screening (self-screening and nurse screening) results with occupational dermatologist…	Hospital emplyees of three different acute healthcare organizations within the Greater Toronto Area in Ontario, Canada.	The study implemented in two phases: In the first phase, workplace screening for hand dermatitis was completed at all three hospitals with the Hand Dermatitis Screening Tool developed by Nichol et al. The second phase of the study included validity testing of the Hand Dermatitis Screening Tool. Digital images of participants’ hands collected in the first phase were sent by courier to two expert o…	First method, hospital employees visiting the Occupational Health Clinic for any purpose were invited to participate in the study by an OHN at the end of their visit. the second method, a Research Assistant recruited participants from patient care units during regular work hours.	Occupational Health Clinic and Patient care units	First phase: direct, face to face. Second phase the pictures were sent by courier.	Two expert occupational dermatologists for independent assessment and review.	Photo guide was provided to aid the OHN or participants in determining the appropriate screening classification of hand dermatitis. The photo guide used was the same as the one used by Nichol et al. Immediately after screening, the Research Assistant took two sets of ventral and dorsal photographs of all of the participants’ hands by using a Canon PowerShot SX700 HS digital camera. A white backgr…	not mention	1-HCWs have a higher prevalence of hand dermatitis than the general population. This is likely due to the nature of their work, with a high percentage (93%) exposed to wet work. 2-Factors associated with a positive screen included exposure to wet work, a history of eczema/dermatitis, and having a current or recent rash on their hands. 3-Feasibility of Screening, Both occupational health nurse (OH…	not mention	1-Sample was one of convenience, and included workers who attended appointments at Occupational Health Clinics at three different hospitals.There is the possibility that individuals who have an occupational health concern may have been more interested and willing to participate in the study. 2- because of the nature of data collection at multiple sites and departments, it was not possible to comp…	1-occupational health nurse (OHN)2- a Research Assistant 3-organizational leadership	1-both OHN screening and self-screening are feasible within this context 2-screening for hand dermatitis was seen as very important among the sample, with 95.9% of OHNs and 77.9% of those who self-screened indicating that screening for hand dermatitis was very important. 3-results for self-screening were also in support of the value of screening and of screening taking a short time to complete.	1-one in three HCWs screened positive for hand dermatitis across the three study sites and HCWs have a higher prevalence of hand dermatitis than the general population because of the factors of exposed to wet work, 2-The majority of those who reported having a rash on their hands at time of data collection screened positive for hand dermatitis (84.6%).3-both OHN screening and self-screening are f…	The study did not provide specific details on cost-effectiveness	high
2018	Parsons V Williams HC English J Llewellyn J Ntani G Madan I	The development of a protocol for diagnosing hand dermatitis from photographic images.	A national multicentre cluster randomized controlled trial		Two groups of nurses at risk of hand dermatitis: student nurses who had a history of atopic disposition, and intensive care unit (ICU) nurses, because of a higher frequency of hand washing.	2042 participants from 35 participating sites in the NHS. Each participant had four photographs taken of their hands at baseline (left palmar, left dorsal, right palmar, and right dorsal) and four photographs of their hands at 12-month follow-up. Several fieldworkers (occupational health practitioners and research nurses) at each site were trained by the central trial team, and were responsible f…	1- Participants receive an online behavior change program (BCP) and hand moisturizers, along with optimal equipment for hand care. 2- Several fieldworkers (occupational health practi_x0002_tioners and research nurses) at each site were trained by the central trial team, and were responsible for recruiting study participants and collecting study data; this included taking hand photographs.	35 participating sites in the NHS	In collaboration with a medical photographer, they developed a detailed hand photography procedure to standardize the collection, screening and assessment of hand photographs. Before the trial started, they trained fieldworkers in the use of the photography protocol, including practical photography demonstrations. During the follow-up period, they also provided participants with an opportunity to…	Dermatology research nurse vs dermatologist	1- Assessed hand dermatitis via photographic images taken of each. Sides of the hand (palm and dorsum) of both the left and right hands, giving 4 images per participant. The presence of dermatitis was based on comparisons made with the standardized images of severity at various stages of diseases that were contained in Coenraads et al photographic severity guide. 2- To ensure that the screening b…	not mention	1-Presence of Dermatitis: Photographic Assessment: Hand photographs were taken of each participant's hands (left palmar, left dorsal, right palmar, and right dorsal) at baseline and at a 12-month follow-up. The presence of dermatitis was determined by comparing these photographs with standardized images of severity from the Coenraads et al. photographic severity guide. 2-Severity of Dermatitis: T…	not assessed	1-it became evident, following the recruitment period, that fieldworkers occasionally forgot to use the camera flash when taking hand photographs. This meant that there were a number of sets of hand photographs (n = 10) that could not be included in the final dataset, owing to the difficulties in conducting a reliable assessment, because of their poor image quality.		not mention	1-The photography protocol provided a useful instructional guide to standardize hand photography for diagnostic assessment. This was crucial for collecting consistent data across geographically dispersed participants in the UK. 2- A dermatology research nurse was successfully trained to prescreen hand photographs as “clear” (no dermatitis), “positive” (present dermatitis), or “not sure.” This red…	no mention	high
2014	Hyoseung Shin 1, Dong Hyun Kim, Hyeong Ho Ryu, So Young Yoon, Seong Jin Jo	Teledermatology consultation using a smartphone multimedia messaging service for common skin diseases in the Korean army: a clinical evaluation of its diagnostic accuracy		To investigate the diagnostic accuracy of tele_x0002_dermatology consultations for common skin diseases among army personnel using a smartphone and MMS	Participants were engaging in their military service	A paramedic with no specialist dermatology knowledge or experience took digital photographs of the skin lesions using the camera built into a smartphone (IM-A830L, Pantech, Seoul, Korea). This produced images of 8 Mpixel resolution. The paramedic was not specially trained to take pictures of skin lesions, i.e. the situation was intended to simulate real life. The digital photographs and a brief t…	Patients were enrolled prospectively from dermatology clinics	Dermatology clinics held at the Armed Forces Yangju Hospital	Paramedic had transmitted the images and the patients’ information to the remotely located derma_x0002_tologists, the patients were sent to the dermatology clinic to meet a specialist dermatologist for face-to-face consultations. The in-person dermatologist was the same person throughout the study. Since not all patients had their skin biopsied, the diagnoses made from the face-to-face consultati…	Three dermatologists using teledermatology vs f specialist dermatologist for face-to-face consult_x0002_ations.	The frequencies of the skin diseases were counted, and the rates of diagnostic agreement between the face-to-face and the teledermatology consultations were calculated as percentages. Diagnostic agreement was analysed using Cohen’s kappa coefficient, which corrects for the propor_x0002_tion of agreement expected by chance. A kappa coefficient <0.40 indicates fair agreement, a kappa coefficient of…	no mention	Diagnostic agreement The mean agreement between the primary diagnoses made during face-to-face and teledermatology consultations was 70.7% (SD 1.5). The mean kappa coefficient was 0.73 (SD 0.06) for the three most common diagnostic categories, indicating substantial agreement (kappa ¼ 0.70, 0.69 and 0.80 for teledermatologists 1, 2 and 3, respectively). These kappa coefficients were significant (…	Hence, smartphones in combination with a pre-existing high speed communication network, allow store and forward teledermatology consultations to be performed with no associated communication costs.	1- Developing and implementing a national teledermatology consultation system requires substantial investment and time1. 2-Ensuring the clinical accuracy of teledermatology consultations is crucial. The diagnostic agreement among teledermatologists was not very high, with kappa coefficients ranging from 0.62 to 0.771. 3-The study used different smartphone models, which could affect the consistenc…	The smartphone user penetration rate in Korea is 68%, the highest in the world in 2012.13 All of the smartphones used in our study were equipped with highr esolution digital cameras (8 Mpixel), except one that had a 4 Mpixel digital camera. The images and the text were rapidly transferred using the MMS and wireless Internet or third-generation (3G) telephone networks. The whole of South Korea is …	no mention	1-The most common diagnoses based on face-to-face examinations at the clinics were eczema (23%), viral warts (14%) and fungal infections (11%); together these three diagnostic cate_x0002_gories comprised 48% of all of the cases.2-Diagnostic Agreement: The study found a mean agreement of 70.7% between primary diagnoses made during face-to-face consultations and those made via teledermatology. The …	The use of smartphones for teledermatology consultations involves simple processes and has low costs associated with it	high

## Sheet: Sheet2
MEDLINE ALL (via Ovid)
CINAHL (via EBSCO)
EMBASE
Cochrane Work
Cochrane Database of Systematic Reviews
PROSPERO
Other
In
Out
Maybe
Not relevent
Study involving persons aged under 16 years
Study involving unemployed persons
Study of interventions that have not evaluated either clinical or cost effectiveness
Study reporting no characteristics of surveillance programmes related to skin conditions in the workplace,
Studies not reporting either clinical or cost effectiveness outcomes of surveillance programme related to skin conditions in the workplace
Case studies
Abstracts only or conference proceedings
Yes
No
Unsure
INCLUDE
EXCLUDE
UNDECIDED
